# Supplementary material for: Network model predicts that CatSper is the main Ca2+ channel in the regulation of sea urchin sperm motility
Source: Sci Rep. 2017 Jun 26;7:4236. doi: 10.1038/s41598-017-03857-9 (PMC5484689; doi:10.1038/s41598-017-03857-9)
Supplement: Supplementary file 4 — Dataset S3 [file 41598_2017_3857_MOESM4_ESM.xls]

## Sheet: 0_sr.txt
0
1
0_sr
0			1
1			1

## Sheet: 1_GC.txt
0
2
0_sr	11_pH
0			0			0
0			1			0
1			0			1
1			1			0

## Sheet: 2_cGMP.txt
0
3
1_GC		22_PDE	2_cGMP
0		0		0		0
0		0		1		1
0		1		0		0
0		1		1		0
1		0		0		1
1		0		1		1
1		1		0		0
1		1		1		0

## Sheet: 3_KCNG.txt
0
1
2_cGMP
0	0
1	1

## Sheet: 4_dK.txt
0
2
3_KCNG	26_CaKC
0		0		0
0		1		1
1		0		1
1		1		1

## Sheet: 5_v.txt
1
5
4_dK	20_dCl 15_dCa 12_dNa 5_v
0	0	0	0	0	1
0	0	0	0	1	1
0	0	0	0	2	2
0	0	0	1	0	2
0	0	0	1	1	2
0	0	0	1	2	2
0	0	1	0	0	2
0	0	1	0	1	2
0	0	1	0	2	2
0	0	1	1	0	2
0	0	1	1	1	2
0	0	1	1	2	2
0	0	2	0	0	2
0	0	2	0	1	2
0	0	2	0	2	2
0	0	2	1	0	2
0	0	2	1	1	2
0	0	2	1	2	2
0	1	0	0	0	0
0	1	0	0	1	0
0	1	0	0	2	0
0	1	0	1	0	1
0	1	0	1	1	2
0	1	0	1	2	1
0	1	1	0	0	2
0	1	1	0	1	2
0	1	1	0	2	1
0	1	1	1	0	2
0	1	1	1	1	2
0	1	1	1	2	1
0	1	2	0	0	2
0	1	2	0	1	1
0	1	2	0	2	1
0	1	2	1	0	2
0	1	2	1	1	2
0	1	2	1	2	1
1	0	0	0	0	0
1	0	0	0	1	0
1	0	0	0	2	0
1	0	0	1	0	2
1	0	0	1	1	1
1	0	0	1	2	1
1	0	1	0	0	2
1	0	1	0	1	2
1	0	1	0	2	0
1	0	1	1	0	2
1	0	1	1	1	2
1	0	1	1	2	1
1	0	2	0	0	2
1	0	2	0	1	2
1	0	2	0	2	0
1	0	2	1	0	2
1	0	2	1	1	2
1	0	2	1	2	1
1	1	0	0	0	0
1	1	0	0	1	0
1	1	0	0	2	0
1	1	0	1	0	0
1	1	0	1	1	0
1	1	0	1	2	0
1	1	1	0	0	2
1	1	1	0	1	0
1	1	1	0	2	0
1	1	1	1	0	1
1	1	1	1	1	1
1	1	1	1	2	1
1	1	2	0	0	1
1	1	2	0	1	0
1	1	2	0	2	0
1	1	2	1	0	1
1	1	2	1	1	1
1	1	2	1	2	1

## Sheet: 6_NHE.txt
0
2
5_v	11_pH
0		0		1
0		1		0
1		0		0
1		1		0
2		0		0
2		1		0

## Sheet: 7_NCE.txt
0
2
5_v		15_dCa
0		0		1
0		1		1
0		2		1
1		0		0
1		1		0
1		2		0
2		0		0
2		1		0
2		2		0

## Sheet: 8_HCN.txt
0
2
5_v	13_cAMP
0		0		1
0		1		1
1		0		0
1		1		0
2		0		0
2		1		0

## Sheet: 9_AC.txt
0
3
5_v	11_pH	15_dCa
0		0		0		1
0		0		1		1
0		0		2		1
0		1		0		1
0		1		1		1
0		1		2		1
1		0		0		0
1		0		1		0
1		0		2		1
1		1		0		0
1		1		1		1
1		1		2		1
2		0		0		0
2		0		1		0
2		0		2		1
2		1		0		0
2		1		1		0
2		1		2		1

[truncated: 11 more sheets: 11_pH.txt, 12_dNa.txt, 13_cAMP.txt, 15_dCa.txt, 16_CaP.txt, 17_CaCC.txt, 18_catsper.txt, 20_dCl.txt, 22_PDE.txt, 26_CaKC.txt, Hoja1]
